# Supplementary material for: Auricularia auricula Anionic Polysaccharide Nanoparticles for Gastrointestinal Delivery of Pinus koraiensis Polyphenol Used in Bone Protection under Weightlessness
Source: Molecules. 2024 Jan 2;29(1):245. doi: 10.3390/molecules29010245 (PMC10780251; doi:10.3390/molecules29010245)
Supplement: Supplementary file 1 [file molecules-29-00245-s001.zip]

Archive with 1 entries (1 files):
- molecules-2765312-supplementary.pdf
